# Supplementary material for: Effect of Prior Transurethral Prostate Resection (TURP) or Laser Enucleation (ThuLEP) on Radiotherapy-Induced Toxicity and Quality of Life in Prostate Cancer Patients Undergoing Definitive Radiotherapy
Source: Cancers (Basel). 2024 Oct 6;16(19):3403. doi: 10.3390/cancers16193403 (PMC11476121; doi:10.3390/cancers16193403)
Supplement: Supplementary file 1 [file cancers-16-03403-s001.zip]

Archive with 3 entries (3 files):
- Supplementary Figure S1.pdf
- Supplementary_Table_S1.pdf
- Supplementary_Table_S2.pdf
